# Supplementary material for: Asymmetric cellular responses in primary human myoblasts using sera of different origin and specification
Source: PLoS One. 2018 Feb 5;13(2):e0192384. doi: 10.1371/journal.pone.0192384 (PMC5798781; doi:10.1371/journal.pone.0192384)
Supplement: S1 Table — (XLSX) [file pone.0192384.s001.xlsx]

## Sheet: Cluster expression analysis
Observation	Subject	Condition	Serum	Myogenin	BrdU	Foxo3A	HES1	Ki67	MyoD
1	1	Control	DMEM	32.6183	0.188733	14.2427	4.31849	8.74488	23.3257
2	1	Control	DMEM	23.7917	0.188733	14.3205	3.42798	8.14946	23.197
3	2	Control	DMEM	41.0819	0.151067	14.7778	8.70193	7.11878	30.3008
4	2	Control	DMEM	55.818	0.151067	14.6869	7.19244	4.95233	34.0304
5	3	Control	DMEM	29.1844	0.146433	9.67524	4.89904	3.89389	30.5705
6	3	Control	DMEM	20.6962	0.146433	11.9559	5.89175	2.68821	27.7077
7	4	Control	DMEM	33	0.172	15.7989	5.89739	5.23768	33.3432
8	1	Insulin	DMEM	68.007	0.183667	14.5638	5.71586	3.46639	24.1593
9	1	Insulin	DMEM	91.5561	0.183667	14.5452	5.47855	3.15541	30.1598
10	2	Insulin	DMEM	97.0207	0.148633	13.1799	6.13982	2.14918	38.0652
11	2	Insulin	DMEM	119.485	0.148633	14.9362	7.64271	2.6951	41.911
12	3	Insulin	DMEM	82.4978	0.160567	13.2274	5.53222	3.24345	31.4325
13	3	Insulin	DMEM	91.1701	0.160567	18.5103	10.1891	7.4303	32.8766
14	4	Insulin	DMEM	100	0.170633	14.9854	10.5641	7.34579	40.9549
15	1	Vitamin D	DMEM	4.22959	0.161333	18.4294	7.53954	8.47887	9.66784
16	1	Vitamin D	DMEM	4.83547	0.161333	17.2697	8.16428	10.9502	9.89588
17	2	Vitamin D	DMEM	1.91299	0.142833	23.0886	12.2369	4.86646	8.77958
18	2	Vitamin D	DMEM	1.51424	0.142833	24.1497	12.1841	4.11208	11.6259
19	3	Vitamin D	DMEM	7.10889	0.141267	13.3599	3.39977	2.17763	19.0717
20	3	Vitamin D	DMEM	7.90739	0.141267	12.2402	3.92331	2.73701	14.4469
21	4	Vitamin D	DMEM	5	0.161967	23.7829	4.87283	4.56498	18.4926
29	1	Control	FCS	22.729	0.3518	15.2477	5.01449	15.9855	17.5335
30	1	Control	FCS	20.9085	0.3518	13.7848	4.62658	13.1472	18.0322
31	2	Control	FCS	28.6226	0.2421	14.1575	5.35363	27.2273	27.2275
32	2	Control	FCS	31.5918	0.2421	13.7461	5.19505	26.7185	19.8391
33	3	Control	FCS	15.6766	0.267767	7.47422	7.52564	16.5336	29.7454
34	3	Control	FCS	11.1546	0.267767	11.0036	6.49256	13.3836	16.7898
35	4	Control	FCS	22.3218	0.322433	11.5819	5.85662	15.4834	23.2343
36	1	Insulin	FCS	41.165	0.4854	12.6031	4.79187	10.9176	26.6293
37	1	Insulin	FCS	45.8939	0.4854	14.4272	5.33183	9.03371	36.524
38	2	Insulin	FCS	26.9942	0.226267	10.7045	4.45955	22.4501	21.1882
39	2	Insulin	FCS	26.8403	0.226267	10.5774	5.53728	14.0826	27.1804
40	3	Insulin	FCS	24.856	0.250067	4.84319	7.34258	18.4271	25.9473
41	3	Insulin	FCS	21.7818	0.250067	9.75877	6.26573	17.1322	21.7118
42	4	Insulin	FCS	29.0184	0.3048	13.2314	5.94853	16.6347	34.6466
43	1	Vitamin D	FCS	2.69799	0.181933	17.2243	8.52322	13.1402	8.22955
44	1	Vitamin D	FCS	2.3256	0.181933	11.3649	8.52322	13.1402	8.22955
45	2	Vitamin D	FCS	1.43863	0.1756	16.0853	6.94612	11.3112	7.73388
46	2	Vitamin D	FCS	1.72272	0.1756	21.2286	13.0587	12.118	8.33577
47	3	Vitamin D	FCS	3.65265	0.1675	10.5906	4.92645	13.1251	10.3119
48	3	Vitamin D	FCS	3.77034	0.1675	12.2923	6.62654	14.8549	13.5592
49	4	Vitamin D	FCS	3.21405	0.1563	19.9068	7.92592	10.328	14.6467
57	1	Control	CS-FCS	14.0954	0.301367	13.2205	4.95748	10.9245	12.9208
58	1	Control	CS-FCS	9.24471	0.301367	10.3081	4.51954	12.7292	12.2769
59	2	Control	CS-FCS	28.1822	0.206033	11.5039	4.66052	9.34726	26.5032
60	2	Control	CS-FCS	26.077	0.206033	13.5688	6.10338	9.24417	26.337
61	3	Control	CS-FCS	13.5943	0.205333	9.74865	8.55562	10.9724	14.7552
62	3	Control	CS-FCS	14.5991	0.205333	9.66294	7.46515	8.42926	25.936
63	4	Control	CS-FCS	14.1819	0.2704	13.6961	9.07892	16.1502	13.606
64	1	Insulin	CS-FCS	30.4221	0.345533	12.1924	5.08319	5.66613	18.1536
65	1	Insulin	CS-FCS	25.6052	0.345533	13.2897	4.19628	6.36335	16.9184
66	2	Insulin	CS-FCS	68.6184	0.152168	14.0798	5.75464	6.44379	32.3465
67	2	Insulin	CS-FCS	61.2272	0.152168	13.6845	4.43636	7.16936	35.9171
68	3	Insulin	CS-FCS	40.3021	0.151493	10.0975	7.10946	9.58919	26.8933
69	3	Insulin	CS-FCS	38.3656	0.151493	9.00814	7.66362	11.3996	25.9244
70	4	Insulin	CS-FCS	38.9279	0.147467	13.066	9.2468	12.7907	18.2344
71	1	Vitamin D	CS-FCS	0.664642	0.129367	20.2212	15.9101	11.5332	6.12579
72	1	Vitamin D	CS-FCS	1.29769	0.151493	18.8227	15.361	9.57488	5.31893
73	2	Vitamin D	CS-FCS	1.21561	0.174067	17.7594	16.1577	7.54773	8.35572
74	2	Vitamin D	CS-FCS	1.06121	0.174067	21.1964	18.7862	7.81512	6.97912
75	3	Vitamin D	CS-FCS	3.40057	0.171167	15.0726	7.71111	6.75999	10.4923
76	3	Vitamin D	CS-FCS	3.36195	0.171167	13.8489	7.5461	4.86225	7.73745
77	4	Vitamin D	CS-FCS	1.70463	0.214033	23.4948	17.4403	11.6193	15.9784
85	1	Control	HS	8.04646	0.481933	7.58927	2.8997	58.9558	8.91899
86	1	Control	HS	7.31086	0.481933	11.348	3.05206	50.482	8.91882
87	2	Control	HS	24.0477	0.267633	11.1663	5.07937	23.6902	16.66
88	2	Control	HS	18.9236	0.267633	12.6323	6.24842	29.4806	21.378
89	3	Control	HS	7.01619	0.249833	8.95666	3.96871	30.0055	10.5304
90	3	Control	HS	8.72872	0.249833	9.25112	3.34062	35.7403	10.56
91	4	Control	HS	7.53916	0.311333	13.1416	5.32144	87.3401	17.3521
92	1	Insulin	HS	7.53459	0.557433	11.0427	2.53441	43.7452	13.2347
93	1	Insulin	HS	8.49027	0.557433	9.80439	2.93399	42.1986	13.4476
94	2	Insulin	HS	21.682	0.1841	11.3608	1.86952	34.5767	20.129
95	2	Insulin	HS	15.5131	0.1841	11.4668	1.89327	47.3288	15.6404
96	3	Insulin	HS	10.1171	0.213767	8.93916	3.56961	46.9651	13.7866
97	3	Insulin	HS	6.83568	0.213767	8.33571	3.66177	38.2353	13.2324
98	4	Insulin	HS	4.61561	0.2149	11.8814	3.78443	81.1856	13.7844
99	1	Vitamin D	HS	0.814024	0.238937	14.9293	7.75117	43.7891	6.23038
100	1	Vitamin D	HS	0.642343	0.238937	14.4204	6.10955	33.5396	3.96783
101	2	Vitamin D	HS	0.906805	0.244767	19.8215	8.31139	48.7483	6.58158
102	2	Vitamin D	HS	1.3086	0.244767	15.6636	12.2373	48.5545	7.44872
103	3	Vitamin D	HS	2.52684	0.2266	9.1862	4.88548	26.5606	7.43787
104	3	Vitamin D	HS	1.88991	0.2266	10.6748	4.26248	31.1238	8.94859
105	4	Vitamin D	HS	0.888466	0.264767	14.6421	5.05829	40.1309	8.67643

## Sheet: p70s6k
	Control						Insulin						Vitamin D
DMEM	0.2528	0.23	1.63618	0.123097	0.0218363	1.40397	0.407111	0.75	2.3341	0.456308	0.595471	2.19636	0.52141	0.1	1.30241	0.37236	0.100062	1.22494
FCS	0.806183	1.2332	1.44435	3.65445	1.78885	2.08039	0.334571	1.456	1.25002	2.62061	2.57933	1.57813	0.18686	1.5	0.823956	2.89702	2.8814	0.90796
CS-FCS	0.336519	1.38631	0.497662	0.261365	0.67627	1.68062	1.49072	0.981687	0.588348	0.381911	0.65145	1.11061	5.65915	0.623384	0.892805	1.67608	0.034811	0.0271742
HS	2.86184	0.515734	3.13901	3.66412	1.04517	3.3297	2.10275	0.49809	2.58731	1.00623	1.6655	1.84345	1.79395	0.700464	3.20868	1.848	2.78391	0.524775

## Sheet: BrdU
	Control				Insulin				Vitamin D
DMEM	0.188733	0.151067	0.146433	0.172	0.183667	0.148633	0.160567	0.170633	0.161333	0.142833	0.141267	0.161967
FCS	0.3518	0.2421	0.267767	0.322433	0.4854	0.226267	0.250067	0.3048	0.341933	0.2256	0.2175	0.2563
CS-FCS	0.301367	0.206033	0.205333	0.2704	0.345533	0.216833	0.214933	0.247467	0.229367	0.174067	0.171167	0.214033
HS	0.481933	0.267633	0.249833	0.311333	0.557433	0.2841	0.313767	0.3149	0.389367	0.244767	0.2266	0.264767

## Sheet: Bad
	Control							Insulin							Vitamin D
DMEM	11.1008	8.13808	11.059	14.5094	10.986	7.06719	9.46368	5.94764	9.0557	7.75298	10.0339	7.26966	11.0353	10.4887	9.91962	10.0422	11.2149	13.3699	7.76401	6.9709	12.6457
FCS	7.9776	8.59156	7.59371	7.18251	10.9283	8.53923	9.46649	9.10256	12.4571	7.55486	10.49	6.22168	7.15837	12.4009	11.4576	11.4576	18.0433	13.7473	5.32884	7.4134	12.2323
CS-FCS	7.45635	8.41021	9.87763	17.3888	6.72356	9.1784	10.6186	10.6028	8.66325	8.2321	8.36197	8.19888	7.6703	11.6765	12.172	9.86949	18.6513	11.9785	6.98557	5.79604	16.269
HS	7.50274	7.66837	8.041	12.5344	7.91567	6.94901	13.08	7.85199	6.32263	6.47032	6.88218	7.4534	5.72509	12.6439	11.7278	7.98552	9.08177	10.4555	5.36879	5.9749	12.4893

## Sheet: Bax
	Control							Insulin							Vitamin D
DMEM	9.18833	7.1549	9.63292	11.4839	5.97597	5.76956	10.4238	7.21927	9.07314	7.14501	8.8603	5.60541	8.76207	9.89235	8.58444	8.4203	10.1962	8.20376	5.67342	5.72234	10.4288
FCS	8.04769	7.79074	7.87706	6.9063	4.97943	5.43403	9.01474	7.48565	8.24086	6.27655	5.95235	4.50192	4.9201	9.70592	9.24044	9.24044	8.31532	8.36014	4.8044	5.58512	10.597
CS-FCS	7.61238	7.81211	7.71406	9.0489	5.75582	5.54847	6.32907	8.55857	7.41115	6.60928	6.89675	5.15497	4.92396	13.3314	9.36615	9.62593	9.29166	8.51498	5.89625	5.55626	7.89086
HS	6.93999	7.85757	7.46691	9.25971	5.12326	5.81203	11.4609	8.82334	7.20354	5.99444	6.37296	5.39606	5.17857	8.80012	9.80278	8.39507	9.07122	9.95459	5.20696	5.41776	11.6157

## Sheet: Casp3
	Control							Insulin							Vitamin D
DMEM	10.448	9.48814	12.2065	10.6617	4.40878	4.69303	10.8794	10.5615	11.42	8.90319	7.78114	4.07928	12.108	10.4874	8.53995	9.32569	11.3155	7.41474	3.93245	4.20622	8.42987
FCS	11.6391	9.85916	10.6363	11.6705	2.83261	4.29766	8.16721	12.2434	9.62499	9.52211	6.40837	3.91895	3.65283	6.80719	10.4446	10.9284	6.09665	8.33416	4.16223	4.69792	6.55555
CS-FCS	12.7409	10.7137	8.77888	7.84898	5.41879	3.82896	12.1389	10.033	10.1637	8.77209	5.29858	4.68237	4.1609	5.02776	13.6035	10.9403	10.6237	8.39396	5.56691	4.31575	6.97149
HS	12.3071	10.8203	10.2184	8.79987	4.71183	4.51214	14.7588	10.5764	10.8152	7.36192	9.27103	4.68424	4.21184	12.2809	11.3205	9.14367	8.56114	14.0908	3.52839	5.60401	10.008

## Sheet: Casp8
	Control							Insulin							Vitamin D
DMEM	11.8168	10.6967	7.13329	5.31756	5.22399	6.44696	9.99876	9.03263	13.9012	5.77738	5.45248	5.25517	15.8432	8.89439	14.347	12.7813	8.14148	4.81261	4.34966	5.70912
FCS	9.63839	7.6045	5.75985	5.57321	3.32503	3.43437	6.0259	8.63024	5.77607	6.12945	4.26744	3.26178	2.81575	8.11062	9.66837	9.66837	2.1967	4.41395	4.14132	3.79442
CS-FCS	9.96355	9.51478	3.11058	2.82091	5.29369	3.67251	9.43675	6.78684	7.17028	4.4993	3.87371	3.64357	3.86709	4.99334	13.281	11.9221	5.55368	5.17405	5.40621	5.16607
HS	10.8673	10.4402	3.97244	4.80168	4.14409	4.76905	9.17817	7.57425	9.45094	4.59554	5.69918	3.54638	3.87589	6.90344	9.64378	9.84304	7.17228	8.64364	3.76541	5.49645

## Sheet: Foxo3A
	Control							Insulin							Vitamin D
DMEM	14.2427	14.3205	14.7778	14.6869	9.67524	11.9559	15.7989	14.5638	14.5452	13.1799	14.9362	13.2274	18.5103	14.9854	18.4294	17.2697	23.0886	24.1497	13.3599	12.2402	23.7829
FCS	15.2477	13.7848	14.1575	13.7461	7.47422	11.0036	11.5819	12.6031	14.4272	10.7045	10.5774	4.84319	9.75877	13.2314	17.2243	11.3649	16.0853	21.2286	10.5906	12.2923	19.9068
CS-FCS	13.2205	10.3081	11.5039	13.5688	9.74865	9.66294	13.6961	12.1924	13.2897	14.0798	13.6845	10.0975	9.00814	13.066	20.2212	18.8227	17.7594	21.1964	15.0726	13.8489	23.4948
HS	7.58927	11.3481	11.1663	12.6323	8.95666	9.25112	13.1416	11.0427	9.80439	11.3608	11.4668	8.93916	8.33571	11.8814	14.9293	14.4204	19.8215	15.6636	9.1862	10.6748	14.6421

## Sheet: HES1
	Control							Insulin							Vitamin D
DMEM	4.31849	3.42798	8.70193	7.19244	4.89904	5.89175	5.89739	5.71586	5.47855	6.13982	7.64271	5.53221	10.1891	10.5641	7.53954	8.16428	12.2369	12.1841	3.39977	3.92331	4.87283
FCS	5.0145	4.62658	5.35363	5.19505	7.52564	6.49256	5.85662	4.79187	5.33183	4.45955	5.53728	7.34258	6.26573	5.94853	8.52322	8.52322	6.94612	13.0587	4.92645	6.62654	7.92592
CS-FCS	4.95748	4.51954	4.66052	6.10338	8.55562	7.46515	9.07892	5.08319	4.19628	5.75464	4.43636	7.10946	7.66362	9.2468	15.9101	15.361	16.1577	18.7862	7.71111	7.5461	17.4402
HS	2.8997	3.05206	5.07937	6.24842	3.9687	3.34062	5.32144	2.53441	2.93399	1.86952	1.89327	3.56961	3.66177	3.78443	7.75117	6.10955	8.31139	12.2373	4.88548	4.26248	5.05829

## Sheet: Ki67
	Control							Insulin							Vitamin D
DMEM	8.74488	8.14946	7.11878	4.95233	3.89389	2.68821	5.23768	3.46639	3.15541	2.14918	2.6951	3.24345	7.4303	7.34579	8.47887	10.9502	4.86646	4.11208	2.17763	2.737	4.56498
CS-FCS	10.9245	12.7292	9.34726	9.24417	10.9724	8.42926	16.1502	5.66613	6.36335	6.44379	7.16936	9.58919	11.3995	12.7907	11.5332	9.57488	7.54773	7.81512	6.75999	4.86225	11.6193
FCS	15.9855	13.1472	27.2273	26.7185	16.5336	13.3836	15.4834	10.9176	9.03371	22.4501	14.0825	18.4271	17.1322	16.6347	13.1402	13.1402	11.3112	12.118	13.1251	14.8549	10.328
HS	58.9558	50.482	23.6902	29.4806	30.0055	35.7403	87.3401	43.7452	42.1987	34.5767	47.3288	46.9652	38.2353	81.1856	43.7891	33.5396	48.7483	48.5545	26.5606	31.1238	40.1309

[truncated: 5 more sheets: MyoD, Myogenin, Myh2, IGF-I, Myf5]
