# Supplementary material for: Asymmetric cellular responses in primary human myoblasts using sera of different origin and specification
Source: PLoS One. 2018 Feb 5;13(2):e0192384. doi: 10.1371/journal.pone.0192384 (PMC5798781; doi:10.1371/journal.pone.0192384)
Supplement: S2 Table — (XLSX) [file pone.0192384.s002.xlsx]

## Sheet: Sheet2
ID	Condition	Serum	Myogenin	Brdu	FOXO3A	HES1	KI67	MYOD	clust
85	Control	HS	8.04646	0.481933	7.58927	2.8997	58.9558	8.91899	1
86	Control	HS	7.31086	0.481933	11.348	3.05206	50.482	8.91882	1
89	Control	HS	7.01619	0.249833	8.95666	3.96871	30.0055	10.5304	1
90	Control	HS	8.72872	0.249833	9.25112	3.34062	35.7403	10.56	1
91	Control	HS	7.53916	0.311333	13.1416	5.32144	87.3401	17.3521	1
92	Insulin	HS	7.53459	0.557433	11.0427	2.53441	43.7452	13.2347	1
93	Insulin	HS	8.49027	0.557433	9.80439	2.93399	42.1986	13.4476	1
95	Insulin	HS	15.5131	0.1841	11.4668	1.89327	47.3288	15.6404	1
96	Insulin	HS	10.1171	0.213767	8.93916	3.56961	46.9651	13.7866	1
97	Insulin	HS	6.83568	0.213767	8.33571	3.66177	38.2353	13.2324	1
98	Insulin	HS	4.61561	0.2149	11.8814	3.78443	81.1856	13.7844	1
99	Vitamin D	HS	0.814024	0.238937	14.9293	7.75117	43.7891	6.23038	1
100	Vitamin D	HS	0.642343	0.238937	14.4204	6.10955	33.5396	3.96783	1
103	Vitamin D	HS	2.52684	0.2266	9.1862	4.88548	26.5606	7.43787	1
104	Vitamin D	HS	1.88991	0.2266	10.6748	4.26248	31.1238	8.94859	1
105	Vitamin D	HS	0.888466	0.264767	14.6421	5.05829	40.1309	8.67643	1
1	Control	DMEM	32.6183	0.188733	14.2427	4.31849	8.74488	23.3257	2
2	Control	DMEM	23.7917	0.188733	14.3205	3.42798	8.14946	23.197	2
5	Control	DMEM	29.1844	0.146433	9.67524	4.89904	3.89389	30.5705	2
6	Control	DMEM	20.6962	0.146433	11.9559	5.89175	2.68821	27.7077	2
19	Vitamin D	DMEM	7.10889	0.141267	13.3599	3.39977	2.17763	19.0717	2
20	Vitamin D	DMEM	7.90739	0.141267	12.2402	3.92331	2.73701	14.4469	2
29	Control	FCS	22.729	0.3518	15.2477	5.01449	15.9855	17.5335	2
30	Control	FCS	20.9085	0.3518	13.7848	4.62658	13.1472	18.0322	2
31	Control	FCS	28.6226	0.2421	14.1575	5.35363	27.2273	27.2275	2
32	Control	FCS	31.5918	0.2421	13.7461	5.19505	26.7185	19.8391	2
33	Control	FCS	15.6766	0.267767	7.47422	7.52564	16.5336	29.7454	2
34	Control	FCS	11.1546	0.267767	11.0036	6.49256	13.3836	16.7898	2
35	Control	FCS	22.3218	0.322433	11.5819	5.85662	15.4834	23.2343	2
36	Insulin	FCS	41.165	0.4854	12.6031	4.79187	10.9176	26.6293	2
38	Insulin	FCS	26.9942	0.226267	10.7045	4.45955	22.4501	21.1882	2
39	Insulin	FCS	26.8403	0.226267	10.5774	5.53728	14.0826	27.1804	2
40	Insulin	FCS	24.856	0.250067	4.84319	7.34258	18.4271	25.9473	2
41	Insulin	FCS	21.7818	0.250067	9.75877	6.26573	17.1322	21.7118	2
42	Insulin	FCS	29.0184	0.3048	13.2314	5.94853	16.6347	34.6466	2
44	Vitamin D	FCS	2.3256	0.181933	11.3649	8.52322	13.1402	8.22955	2
47	Vitamin D	FCS	3.65265	0.1675	10.5906	4.92645	13.1251	10.3119	2
48	Vitamin D	FCS	3.77034	0.1675	12.2923	6.62654	14.8549	13.5592	2
57	Control	CS-FCS	14.0954	0.301367	13.2205	4.95748	10.9245	12.9208	2
58	Control	CS-FCS	9.24471	0.301367	10.3081	4.51954	12.7292	12.2769	2
59	Control	CS-FCS	28.1822	0.206033	11.5039	4.66052	9.34726	26.5032	2
60	Control	CS-FCS	26.077	0.206033	13.5688	6.10338	9.24417	26.337	2
61	Control	CS-FCS	13.5943	0.205333	9.74865	8.55562	10.9724	14.7552	2
62	Control	CS-FCS	14.5991	0.205333	9.66294	7.46515	8.42926	25.936	2
63	Control	CS-FCS	14.1819	0.2704	13.6961	9.07892	16.1502	13.606	2
64	Insulin	CS-FCS	30.4221	0.345533	12.1924	5.08319	5.66613	18.1536	2
65	Insulin	CS-FCS	25.6052	0.345533	13.2897	4.19628	6.36335	16.9184	2
68	Insulin	CS-FCS	40.3021	0.151493	10.0975	7.10946	9.58919	26.8933	2
69	Insulin	CS-FCS	38.3656	0.151493	9.00814	7.66362	11.3996	25.9244	2
70	Insulin	CS-FCS	38.9279	0.147467	13.066	9.2468	12.7907	18.2344	2
87	Control	HS	24.0477	0.267633	11.1663	5.07937	23.6902	16.66	2
88	Control	HS	18.9236	0.267633	12.6323	6.24842	29.4806	21.378	2
94	Insulin	HS	21.682	0.1841	11.3608	1.86952	34.5767	20.129	2
15	Vitamin D	DMEM	4.22959	0.161333	18.4294	7.53954	8.47887	9.66784	3
16	Vitamin D	DMEM	4.83547	0.161333	17.2697	8.16428	10.9502	9.89588	3
17	Vitamin D	DMEM	1.91299	0.142833	23.0886	12.2369	4.86646	8.77958	3
18	Vitamin D	DMEM	1.51424	0.142833	24.1497	12.1841	4.11208	11.6259	3
21	Vitamin D	DMEM	5	0.161967	23.7829	4.87283	4.56498	18.4926	3
43	Vitamin D	FCS	2.69799	0.181933	17.2243	8.52322	13.1402	8.22955	3
45	Vitamin D	FCS	1.43863	0.1756	16.0853	6.94612	11.3112	7.73388	3
46	Vitamin D	FCS	1.72272	0.1756	21.2286	13.0587	12.118	8.33577	3
49	Vitamin D	FCS	3.21405	0.1563	19.9068	7.92592	10.328	14.6467	3
71	Vitamin D	CS-FCS	0.664642	0.129367	20.2212	15.9101	11.5332	6.12579	3
72	Vitamin D	CS-FCS	1.29769	0.151493	18.8227	15.361	9.57488	5.31893	3
73	Vitamin D	CS-FCS	1.21561	0.174067	17.7594	16.1577	7.54773	8.35572	3
74	Vitamin D	CS-FCS	1.06121	0.174067	21.1964	18.7862	7.81512	6.97912	3
75	Vitamin D	CS-FCS	3.40057	0.171167	15.0726	7.71111	6.75999	10.4923	3
76	Vitamin D	CS-FCS	3.36195	0.171167	13.8489	7.5461	4.86225	7.73745	3
77	Vitamin D	CS-FCS	1.70463	0.214033	23.4948	17.4403	11.6193	15.9784	3
101	Vitamin D	HS	0.906805	0.244767	19.8215	8.31139	48.7483	6.58158	3
102	Vitamin D	HS	1.3086	0.244767	15.6636	12.2373	48.5545	7.44872	3
3	Control	DMEM	41.0819	0.151067	14.7778	8.70193	7.11878	30.3008	4
4	Control	DMEM	55.818	0.151067	14.6869	7.19244	4.95233	34.0304	4
7	Control	DMEM	33	0.172	15.7989	5.89739	5.23768	33.3432	4
8	Insulin	DMEM	68.007	0.183667	14.5638	5.71586	3.46639	24.1593	4
9	Insulin	DMEM	91.5561	0.183667	14.5452	5.47855	3.15541	30.1598	4
10	Insulin	DMEM	97.0207	0.148633	13.1799	6.13982	2.14918	38.0652	4
11	Insulin	DMEM	119.485	0.148633	14.9362	7.64271	2.6951	41.911	4
12	Insulin	DMEM	82.4978	0.160567	13.2274	5.53222	3.24345	31.4325	4
13	Insulin	DMEM	91.1701	0.160567	18.5103	10.1891	7.4303	32.8766	4
14	Insulin	DMEM	100	0.170633	14.9854	10.5641	7.34579	40.9549	4
37	Insulin	FCS	45.8939	0.4854	14.4272	5.33183	9.03371	36.524	4
66	Insulin	CS-FCS	68.6184	0.152168	14.0798	5.75464	6.44379	32.3465	4
67	Insulin	CS-FCS	61.2272	0.152168	13.6845	4.43636	7.16936	35.9171	4

## Sheet: Blad2
ID	Condition	Serum	Myog	Brdu	FOXO3A	HES1	KI67	MYOD	clust
85	Control	HS	8.04646	0.481933	7.58927	2.8997	58.9558	8.91899	1
86	Control	HS	7.31086	0.481933	11.348	3.05206	50.482	8.91882	1
89	Control	HS	7.01619	0.249833	8.95666	3.96871	30.0055	10.5304	1
90	Control	HS	8.72872	0.249833	9.25112	3.34062	35.7403	10.56	1
91	Control	HS	7.53916	0.311333	13.1416	5.32144	87.3401	17.3521	1
1	Control	DMEM	32.6183	0.188733	14.2427	4.31849	8.74488	23.3257	2
2	Control	DMEM	23.7917	0.188733	14.3205	3.42798	8.14946	23.197	2
5	Control	DMEM	29.1844	0.146433	9.67524	4.89904	3.89389	30.5705	2
6	Control	DMEM	20.6962	0.146433	11.9559	5.89175	2.68821	27.7077	2
29	Control	FCS	22.729	0.3518	15.2477	5.01449	15.9855	17.5335	2
30	Control	FCS	20.9085	0.3518	13.7848	4.62658	13.1472	18.0322	2
31	Control	FCS	28.6226	0.2421	14.1575	5.35363	27.2273	27.2275	2
32	Control	FCS	31.5918	0.2421	13.7461	5.19505	26.7185	19.8391	2
33	Control	FCS	15.6766	0.267767	7.47422	7.52564	16.5336	29.7454	2
34	Control	FCS	11.1546	0.267767	11.0036	6.49256	13.3836	16.7898	2
35	Control	FCS	22.3218	0.322433	11.5819	5.85662	15.4834	23.2343	2
57	Control	CS-FCS	14.0954	0.301367	13.2205	4.95748	10.9245	12.9208	2
58	Control	CS-FCS	9.24471	0.301367	10.3081	4.51954	12.7292	12.2769	2
59	Control	CS-FCS	28.1822	0.206033	11.5039	4.66052	9.34726	26.5032	2
60	Control	CS-FCS	26.077	0.206033	13.5688	6.10338	9.24417	26.337	2
61	Control	CS-FCS	13.5943	0.205333	9.74865	8.55562	10.9724	14.7552	2
62	Control	CS-FCS	14.5991	0.205333	9.66294	7.46515	8.42926	25.936	2
63	Control	CS-FCS	14.1819	0.2704	13.6961	9.07892	16.1502	13.606	2
87	Control	HS	24.0477	0.267633	11.1663	5.07937	23.6902	16.66	2
88	Control	HS	18.9236	0.267633	12.6323	6.24842	29.4806	21.378	2
3	Control	DMEM	41.0819	0.151067	14.7778	8.70193	7.11878	30.3008	4
4	Control	DMEM	55.818	0.151067	14.6869	7.19244	4.95233	34.0304	4
7	Control	DMEM	33	0.172	15.7989	5.89739	5.23768	33.3432	4

## Sheet: Tables
Tree cut @0.5= 4 clusters
Cluster 1, n=16							Cluster 1, n=16							Factor	Enrichment	Actual	Expected	P-value
	Factor	Enrichment	Actual	Expected	P-value			Factor	Enrichment	Actual	Expected	P-value		Cluster 1, n=16
	HS	Positive	16	4	<0.001			HS	Positive	16	4	<0.001		HS	Positive	16	4	<0.001
	FSC	Negative	0	4	<0.001			FSC	Negative	0	4	<0.001		FSC	Negative	0	4	<0.001
	DMEM	Negative	0	4	<0.001			DMEM	Negative	0	4	<0.001		DMEM	Negative	0	4	<0.001
	CS-FCS	Negative	0	4	<0.001			CS-FCS	Negative	0	4	<0.001		CS-FCS	Negative	0	4	<0.001
Cluster 2 n=37							Cluster 2 n=37							Cluster 2 n=37
	FCS	Positive	16	9.25	<0.001			FCS	Positive	16	9.25	<0.001		FCS	Positive	16	9.25	<0.001
	HS	Negative	3	9.25	<0.001			HS	Negative	3	9.25	<0.001		HS	Negative	3	9.25	<0.001
Cluster 3 n=18							Cluster 3 n=18							Cluster 3 n=18
	No serum enrichment							No serum enrichment						No serum enrichment
Cluster 4 n=13							Cluster 4 n=13							Cluster 4 n=13
	DMEM	Positive	10	3.25	<0.001			DMEM	Positive	10	3.25	<0.001		DMEM	Positive	10	3.25	<0.001
	HS	Negative	0	3.25	<0.05			HS	Negative	0	3.25	<0.01		HS	Negative	0	3.25	<0.01
Cluster 1, n=16							Cluster 1, n=16							Factor	Enrichment	Actual	Expected	P-value
	Factor	Enrichment	Actual	Expected	P-value			Factor	Enrichment	Actual	Expected	P-value		Cluster 1, n=16
	No enrichment for treatment							No enrichment for treatment						No enrichment for treatment
Cluster 2 n=37							Cluster 2 n=37							Cluster 2 n=37
	Control	Positive	20	12.3	<0.001			Control	Positive	20	12.3	<0.001		Control	Positive	20	12.3	<0.001
	Vitamin D	Negative	5	12.3	<0.001			Vitamin D	Negative	5	12.3	<0.001		Vitamin D	Negative	5	12.3	<0.001
Cluster 3 n=18							Cluster 3 n=18							Cluster 3 n=18
	Vitamin D	Positive	18	6	<0.001			Vitamin D	Positive	18	6	<0.001		Vitamin D	Positive	18	6	<0.001
	Insulin	Negative	0	6	<0.001			Insulin	Negative	0	6	<0.001		Insulin	Negative	0	6	<0.001
	Control	Negative	0	6	<0.001			Control	Negative	0	6	<0.001		Control	Negative	0	6	<0.001
Cluster 4 n=13							Cluster 4 n=13							Cluster 4 n=13
	Insulin	Positive	10	4.3	<0.001			Insulin	Positive	10	4.3	<0.001		Insulin	Positive	10	4.3	<0.001
	Vitmin D	Negative	0	4.3	<0.001			Vitmin D	Negative	0	4.3	<0.001		Vitmin D	Negative	0	4.3	<0.001
Cluster 1
	Factor	Mean in cluster	Overall mean	Enrichment	P-value
	KI67	46.0829	18.4838	2.49315	1.92072e-12
	Brdu	0.307007	0.229549	1.33743	0.000353603
	Myogenin	6.15684	22.7183	0.271007	0.00520141
	FOXO3A	10.9756	13.659	0.803542	0.00228228
	HES1	4.06419	6.74644	0.60242	0.000521349
	MYOD	10.9167	18.6413	0.585621	0.000391617
Cluster 2
	MYOD	20.9933	18.6413	1.12617	0.0482955
	KI67	13.7564	18.4838	0.744242	0.0274026
	HES1	5.7347	6.74644	0.850034	0.0166752
	FOXO3A	11.7102	13.659	0.857326	5.0644e-05
Cluster 3
	FOXO3A	19.2815	13.659	1.41163	5.90509e-12
	HES1	11.1618	6.74644	1.65448	7.8004e-10
	Brdu	0.174146	0.229549	0.758642	0.00593963
	Myogenin	2.30486	22.7183	0.101454	0.000208849
	MYOD	9.57921	18.6413	0.513871	7.52479e-06
Cluster 4
	Myogenin	73.4905	22.7183	3.23485	4.13324e-14
	MYOD	34.0016	18.6413	1.824	4.98359e-10
	KI67	5.34164	18.4838	0.28899	0.00310382
Cluster 1								Factor	Mean in cluster	Overall mean	Enrichment	P-value
	Factor	Mean in cluster	Overall mean	Enrichment	P-value			Cluster 1
	Ki67	46.0829	18.4838	2.49315	<0.001			Ki67	46.0829	18.4838	2.49315	<0.001
	BrdU	0.307007	0.229549	1.33743	<0.001			BrdU	0.307007	0.229549	1.33743	<0.001
	Myogenin	6.15684	22.7183	0.271007	<0.005			Myogenin	6.15684	22.7183	0.271007	<0.005
	Foxo3A	10.9756	13.659	0.803542	<0.005			Foxo3A	10.9756	13.659	0.803542	<0.005
	HES1	4.06419	6.74644	0.60242	<0.001			HES1	4.06419	6.74644	0.60242	<0.001
	MyoD	10.9167	18.6413	0.585621	<0.001			MyoD	10.9167	18.6413	0.585621	<0.001
Cluster 2								Cluster 2
	MyoD	20.9933	18.6413	1.12617	<0.05			MyoD	20.9933	18.6413	1.12617	<0.05
	Ki67	13.7564	18.4838	0.744242	<0.05			Ki67	13.7564	18.4838	0.744242	<0.05
	HES1	5.7347	6.74644	0.850034	<0.05			HES1	5.7347	6.74644	0.850034	<0.05
	Foxo3A	11.7102	13.659	0.857326	<0.001			Foxo3A	11.7102	13.659	0.857326	<0.001
Cluster 3								Cluster 3
	Foxo3A	19.2815	13.659	1.41163	<0.001			Foxo3A	19.2815	13.659	1.41163	<0.001
	HES1	11.1618	6.74644	1.65448	<0.001			HES1	11.1618	6.74644	1.65448	<0.001
	BrdU	0.174146	0.229549	0.758642	<0.01			BrdU	0.174146	0.229549	0.758642	<0.01
	Myogenin	2.30486	22.7183	0.101454	<0.001			Myogenin	2.30486	22.7183	0.101454	<0.001
	MyoD	9.57921	18.6413	0.513871	<0.001			MyoD	9.57921	18.6413	0.513871	<0.001
Cluster 4								Cluster 4
	Myogenin	73.4905	22.7183	3.23485	<0.001			Myogenin	73.4905	22.7183	3.23485	<0.001
	MyoD	34.0016	18.6413	1.824	<0.001			MyoD	34.0016	18.6413	1.824	<0.001
	Ki67	5.34164	18.4838	0.28899	<0.001			Ki67	5.34164	18.4838	0.28899	<0.001
